# Supplementary material for: S. epidermidis Rescues Allergic Contact Dermatitis in Sphingosine 1-Phosphate Receptor 2-Deficient Skin
Source: Int J Mol Sci. 2023 Aug 25;24(17):13190. doi: 10.3390/ijms241713190 (PMC10487941; doi:10.3390/ijms241713190)
Supplement: Supplementary file 1 [file ijms-24-13190-s001.zip › Supplementary tables.xlsx]

## Sheet: Table S1
Supplementary Table S1. Real-Time qPCR Primer List for TaqMan Fast Advanced Master Mix
Gene	TaqMan Assay ID
Gapdh	Mm99999915_g1
S1pr3	Mm02620181_s1
Il-1β	Mm00434228_m1
Cxcl1	Mm04207460_m1
Cxcl2	Mm00436450_m1
Tnf-α	Mm00443258_m1
Il-6	Mm00446190_m1
Flg	Mm01716522_m1
Flg2	Mm02744902_g1
Cdsn	Mm01275230_m1
Zo-1	Mm00493699_m1

## Sheet: Table S2
Supplementary Table S2. Real-Time qPCR Primer List for PowerUp SYBR Green Master Mix
Gene	Forward Primer Sequence (3'-5')	Reverse Primer Sequence (5'-3')
Gapdh	CTTAGCACCCCTGGCCAAG	TGGTCATGAGTCCTTCCACG
S1pr1	CTCCACCGTGCTCCCGCTCTA	GGAGATGTTCTTGCGGAAGGTCAGG
S1pr2	GCGTGGTCACCATCTTCTCC	CGTCTGAGGACAGCAACATC
S1pr4	GCACCTTGAGCATAACAGGA	CGGGGACAGACTGAGAGAGG
S1pr5	ACTGCTTAGGACGCCTGGAA	CCGCACCTGACAGTAAATCCTT
Cldn1	AGACCTGGATTTGCATCTTGGTG	TGCAACATAGGCAGGACAAGAGTTA
Ocln	GCTTATCTTGGGAGCCTGGACA	GTCATTGCTTGGTGCATAATGATTG
